# Supplementary material for: Characteristics and prognostic significance of genetic mutations in acute myeloid leukemia based on a targeted next‐generation sequencing technique
Source: Cancer Med. 2020 Sep 24;9(22):8457–67. doi: 10.1002/cam4.3467 (PMC7666719; doi:10.1002/cam4.3467)
Supplement: Supplementary file 2 — Table S3 [file CAM4-9-8457-s002.xls]

SampleID	Mapping_rate	Specificity	Mean_depth_of_target_region	Coverage_of_target_region	Clean_Data/Raw_Data	Clean_Data_On_Targer_Region/Raw_Data	Duplicate_Rate
YB15AN00007	98.72	72.24	1259.53	99.44	79.13	47.81	18.74
HB15JXBA00064	98.49	46.86	1177.04	99.87	45.94	16.61	50.16
HB15JXBA00063	98.35	46.2	1236.91	99.87	47.03	16.85	49.03
HB15JXBA00062	98.53	31.41	891.5	99.6	66.53	16.93	27.86
HB15JXBA00051	98.34	34.84	1736.41	99.86	54.15	14.82	40.89
HB15JXBA00050	98.4	31.02	853.19	99.85	64.08	15.47	30.48
HB15BA00818	97.72	41.07	1127.08	99.69	41.01	12.95	53.23
HB15BA00762	98.94	50.34	1727.72	99.86	42.8	17.13	54.21
HB15BA00697	95.73	30.55	971.14	99.89	64.31	17.64	25.8
HB15BA00674	98.83	46.89	1327.83	99.87	40.24	15.03	55.81
HB15BA00669	97.32	29.07	1129.72	99.87	51.13	12.25	40.93
HB15BA00660	97.7	35.6	1414.16	99.84	51.97	15.52	43.38
HB15BA00649	97.4	38.84	1059.03	99.58	51.06	17.6	41.58
HB15BA00643	98.43	42.72	1680.79	99.84	48.58	16.19	47.25
HB15BA00621	96.94	27.55	886.4	99.73	32.31	7.2	61.78
HB15BA00617	98.02	48.07	1891.16	99.95	43.31	17.51	51.65
HB15BA00598	96.36	38.02	1022.16	99.71	46.31	14.47	45.99
HB15BA00559	97.55	46.79	1798.99	99.77	43.15	16.14	51.76
HB15BA00451	97.7	28.94	1494.77	99.57	46.43	11.19	47.93
HB15BA00423	98.16	40.34	1150.31	99.93	50.14	17.29	46.11
HB15BA00262	97.93	42.12	1036.66	99.79	45.72	16.74	49
HB15BA00261	98.2	34.79	931.95	99.87	49.24	14.2	46.44
HB15BA00253	98.01	41.19	968.11	99.75	39.38	13.56	56.03
HB15BA00204	97.96	31.26	1067.02	99.78	54.76	14	40.74
HB15BA00200	98.87	61.53	1298.37	99.94	39.54	20.77	58.12
HB15BA00178	98.67	52.46	929.27	99.91	31.39	13.78	66.1
HB15BA00171	98.02	40.42	933.2	99.67	43.5	14.58	52.16
HB15BA00167	96.66	29.81	1049.28	99.74	51.55	12.56	41.29
HB15BA00158	98.49	20.96	619.76	99.2	74.61	13.08	16.56
HB15BA00157	98.77	60.23	1171.68	99.87	45.09	23.35	51.96
HB15BA00151	98.07	55.57	1459.34	99.76	44.18	20.74	52.7
HB15BA00146	99.08	64.15	1269.34	99.7	42.88	23.45	55.18
HB15BA00120	98.18	44.22	907.32	99.77	52.35	19.01	42.54
HB15BA00119	97.22	23.84	661.18	99.54	62.66	13.46	28.99
HB15BA00117	96.44	8.83	367.79	99.83	52.53	4.12	37.39
HB15BA00112	95.38	8.55	225.65	99.3	53.66	4.29	35.14
HB15AN00270	98.34	51.36	1149.86	99.79	37.05	16.35	59.4
HB15AN00266	97.61	30.61	754.06	99.86	57.13	15.66	35.84
HB15AN00265	98.46	66.52	1017.75	99.93	35.32	19.58	62.61
HB15AN00264	98.57	67.55	1136.77	99.92	36.62	20.87	61.44
HB15AN00255	97.69	35.94	949.62	99.73	63.7	19.22	29.82
HB15AN00249	98.54	46.69	815.42	99.67	54.08	22.55	42.15
HB15AN00247	96.99	33.94	929.38	99.92	32.22	9.31	62.04
HB15AN00243	96.68	31.27	974.31	99.94	53.58	14.57	38.34
HB15AN00239	98.73	66.19	1499.98	99.89	44.84	24.9	52.71
HB15AN00238	98.01	50.4	1208.15	99.93	33.25	14.2	62.91
HB15AN00231	98.65	54.19	1144.81	99.6	30.5	14.45	66.75
HB15AN00227	98.37	34.75	1057.46	99.46	58.45	16.6	34.38
HB15AN00219	99	63.18	981.87	99.89	46.44	25.7	51.05
HB15AN00214	99.06	60.17	1672.45	99.57	56.96	28.45	40.58
HB15AN00213	97.9	37.54	831.9	99.93	55.1	18.23	39.35
HB15AN00205	99.8	76.33	2129.62	99.86	57.66	35.71	41.05
HB15AN00184	99.1	63.06	1273.88	99.93	42.3	22.9	55.77
HB15AN00180	98.92	61.43	1054.44	99.92	41.49	21.43	56.46
HB15AN00178	98.95	61.88	902.88	99.55	34.54	17.19	63.67
HB15AN00174	98.83	59.15	919.71	99.6	41.76	20.58	56.35
HB15AN00170	98.75	56.6	847.56	99.92	43.07	20.05	54
HB15AN00165	98.63	39.64	603.31	99.89	49.87	15.96	46.93
HB15AN00163	98.93	58.65	1101.22	99.82	41.61	20.78	56.01
HB15AN00160	99.27	65.37	1177.31	99.78	55.71	30.88	42.44
HB15AN00143	98.15	51.97	968.98	99.94	55.62	23.49	39.88
HB15AN00142	99.08	49.88	1055.15	99.58	50.67	21.4	46.87
HB15AN00103	99.75	61.7	1508.88	99.48	62.27	30.09	36.09
HB15AN00098	99.3	51.28	1009.68	99.66	76.2	30.24	21.66
HB15AN00093	99.26	34.98	833.38	99.91	57.8	16.12	39.56
HB15AN00086	99.56	55.45	1139.58	99.37	66.59	29.52	31.37
HB15AN00085	99.56	54.67	1258.13	99.87	64.6	27.89	33.35
HB15AN00081	99.62	60.02	1339.49	99.94	57.94	28.34	40.25
HB15AN00068	99.57	59.45	1434.1	99.95	50.06	23.29	48.19
HB15AN00067	99.7	61.85	1503.68	99.93	57.39	28.66	41.01
HB15AN00058	99.27	47.51	762.27	99.46	71.22	27.51	26.17
HB15AN00054	99.59	60.17	850.69	99.95	76.67	38.51	21.05
HB15AN00049	99.02	43.92	520.06	99.5	70.58	26.16	26.2
HB15AN00042	99.45	58.86	1145.04	99.95	69.24	32.81	28.19
HB15AN00037	99.17	67.25	1538.77	99.4	56.01	30.8	42.07
HB15AN00034	99.61	64.37	734.28	99.54	75.11	40.34	23.14
HB15AN00030	99.63	66.76	941.33	99.95	70.46	39.23	27.72
HB15AN00022	94.53	34.27	638.5	99.75	77.51	22.04	14.96
HB15AN00020	99.22	30.59	474.65	99.4	86.94	22.41	9.57
HB15AN00016	99.06	30.55	519.27	99.95	86.93	22.46	9.44
HB15AN00011	99.15	46.26	620.01	99.6	72.88	27.88	24.15
HB15AN00008	99.16	45.93	516.4	99.95	73.81	28.15	23.32
HB15AN00001	99.34	61.93	691.38	99.67	65.6	33.71	32.43
D133128	91.08	3.74	163.55	46.26	60.52	2.15	16.97
D133120	91.88	3.37	160.09	47.95	58.26	1.83	20.54
D133118	94.31	3.81	155.66	46.04	65.93	2.32	15.82
D133009	89.8	3.52	151.74	45.37	60.14	2	16.88
D133007	92.47	3.22	148.96	46.08	61.39	1.89	16.92
D133006	99.43	3.87	219.93	42.92	67.01	2.52	15.22
D133002	99.5	4.01	218.61	43.07	66.69	2.62	15.47
D132997	99.5	4.1	362.5	44.85	64.89	2.54	19.18
D132996	99.56	3.96	340.71	45.24	64.03	2.46	18.25
D132995	99.7	3.96	193.01	42.32	39.4	1.58	43.92
D132994	99.66	4.23	368.99	44.64	62.85	2.61	17.99
D132993	99.5	3.85	132.93	42.5	61.85	2.32	19.59
D132991	99.6	4.15	233.71	43.79	64.03	2.57	17.98
D132990	99.61	4.18	215.2	43.02	66.08	2.59	18.05
D132989	99.36	3.72	211.2	45.13	63.04	2.3	17.76
D132988	99.54	4.28	245.69	44.35	59.42	2.38	25.66
D132986	99.55	3.83	195.87	43.5	58.4	2.16	25.07
D132985	99.4	3.92	225.86	44.08	65.3	2.43	17.68
D132984	99.46	3.72	191.78	43.33	63.94	2.31	17.94
D132983	99.52	4.1	216.5	44.16	64.65	2.57	17.33
D132982	99.41	3.53	191.34	44.49	67.06	2.23	17.07
D132981	99.49	3.9	226.79	44.37	64.08	2.41	17.82
D132980	99.45	4.12	251.97	44.19	64.34	2.57	17.59
D132979	99.62	3.7	206.58	43.27	62.47	2.26	18.92
D132978	99.67	4.21	139.22	42.32	45.84	1.91	36.13
D132977	99.57	3.75	186.8	44.53	68.3	2.45	14.87
D132976	99.53	3.66	180.1	44.1	67.76	2.39	14.41
D132975	99.57	3.9	169.68	44	59.55	2.26	0
D132974	99.57	3.85	203.94	44.69	66.25	2.5	15.34
D132971	99.58	3.84	329.68	45.4	64.76	2.43	16.83
D132970	99.52	4.02	313.01	46.16	65.77	2.5	17.01
D132969	99.59	4.07	278.16	44.75	67.49	2.62	15.31
D132968	99.53	3.62	253.06	44.93	63.99	2.27	16.3
D132967	92.05	3.34	121.11	45	60.67	1.97	16.45
D132966	99.49	3.76	240.31	45.18	67.23	2.44	15.02
D132965	99.42	3.91	265.5	45.19	67.41	2.44	16.98
D132964	99.47	3.72	287.62	45.8	66.73	2.37	16.27
D132963	99.54	4.55	229.63	43.33	68.04	2.97	15.55
D132962	94.94	3	137.05	56.22	68.64	1.84	14.85
D132961	99.4	3.48	290.68	45.93	64.81	2.17	17.06
D132960	99.45	4.23	254.92	43.05	66.98	2.75	16.11
D132959	99.49	3.98	315.73	46.2	63.93	2.38	20.18
D132957	99.48	3.6	318.32	46.49	61.9	2.12	21.32
D132956	99.42	4.47	251.94	42.63	67.22	2.89	16.35
D132954	94.04	3.4	164.34	45.05	63.38	2.09	15.21
D132953	99.41	3.8	312.73	45.85	62.7	2.24	22.08
D132865	99.42	3.1	140.92	49.4	69.72	1.99	15.61
D132864	99.34	3.31	155.99	49.56	69.37	2.09	16.73
D132863	99.49	4.08	199.14	43.99	63.46	2.47	20.25
D132862	99.42	3.32	179.3	49.86	70.29	2.11	16.37
D132861	99.32	3.09	131.75	49.16	70.78	1.98	16.28
D132860	99.38	3.02	127.31	48.36	69.23	1.94	15.97
D132859	99.41	2.98	146.89	48.78	66.94	1.9	16.07
D132858	99.35	3.06	141.48	48.5	69.62	1.95	16.22
D132857	99.36	3.04	152	49.36	67.99	1.92	16.86
D132856	99.45	3.11	124.41	47.34	68.9	1.98	16.92
D132855	99.46	3.31	138.01	49	68.54	2.09	16.95
D132854	99.42	3.28	116.57	48.14	68.97	2.06	17.15
D132853	99.52	3.38	169.87	50.35	68.5	2.12	17.14
D132851	99.45	3.15	141.04	47.94	68.82	2.01	16.92
D132850	99.4	3.59	179.94	50.03	69.91	2.27	17.54
D132849	99.54	3.66	179.32	45.95	61.75	2.18	21.22
D132848	99.59	4.01	199.71	45.81	62.94	2.39	20.87
D132846	99.59	3.54	161.69	44.85	60.91	2.15	19.83
D132844	99.48	4.27	210.7	43.77	63.79	2.54	21.13
D132843	99.36	4.18	201.38	44.01	64.71	2.58	18.89
D132842	99.58	3.88	142.89	44.86	63.36	2.37	19.06
D132841	99.49	3.59	146.64	44.3	61.52	2.16	20.13
D132839	99.5	3.74	129.06	43.13	62.5	2.31	18.4
D132838	99.49	4.15	180.76	44.82	65.91	2.55	18.56
D132832	99.55	3.63	118.15	43.82	62.95	2.25	18.75
D132830	99.6	3.89	137.47	44.47	62.61	2.36	19.56
D132828	99.41	3.88	180.45	45.39	63.22	2.29	21.2
D132827	99.54	3.6	162.18	45.53	61.77	2.14	20.95
D132825	99.66	3.9	156.74	44.64	62.62	2.35	19.9
D132822	99.61	3.56	181.76	45.03	60.25	2.12	21
D132087	99.26	3.07	132.98	46.66	73.87	2.1	10.78
D132086	99.25	3.14	139.47	47.71	73.43	2.15	11.02
D132085	99.29	3.02	145.78	46.6	72.52	2.07	10.77
D132084	99.2	3.25	154.39	48.46	72.97	2.17	12.49
D132083	99.31	3.04	124.57	46.02	74.46	2.09	10.59
D132081	99.21	3.05	132.85	47.32	73.39	2.1	10.4
D132077	99.25	3.03	125.96	47.11	73.63	2.1	10.49
D132076	99.24	3.17	150.13	47.7	74.1	2.18	11.14
D132074	99.24	3.2	143.66	47.25	74.41	2.19	11.49
D132073	99.18	3.04	143.35	48.18	73.1	2.08	10.85
D132072	99.29	2.93	118.68	47.11	73.18	2.02	10.19
D132071	99.19	3.29	149.3	49.02	73.48	2.19	12.58
