# Supplementary material for: Characteristics and prognostic significance of genetic mutations in acute myeloid leukemia based on a targeted next‐generation sequencing technique
Source: Cancer Med. 2020 Sep 24;9(22):8457–67. doi: 10.1002/cam4.3467 (PMC7666719; doi:10.1002/cam4.3467)
Supplement: Supplementary file 3 — Table S5 [file CAM4-9-8457-s003.xls]

Sample	Gene	Site	Faction
HB15JXBA00064	KRAS	p.Q61L	31.15
HB15JXBA00063	RAD21	p.L324delinsHWIX	15.52
HB15JXBA00063	NPM1	p.L287fs	42.22
HB15JXBA00051	WT1	p.R380fs	28.76
HB15JXBA00051	CEBPA	p.H24fs	48.13
HB15JXBA00051	CEBPA	p.E316delinsKQRNVETQQKVLE	49.59
HB15JXBA00050	U2AF1	p.S34Y	42.29
HB15JXBA00050	SF3B1	p.G740E	42.57
HB15JXBA00050	SETBP1	p.D868N	41.51
HB15JXBA00050	IKZF1	p.P334fs	6.13
HB15JXBA00050	ETNK1	p.N244S	42.45
HB15JXBA00050	BCOR	p.R1183X	87.76
HB15BA00818	NPM1	p.L287fs	44.72
HB15BA00818	FLT3	p.F594V	6.38
HB15BA00762	TET2	p.P1580fs	46.93
HB15BA00762	PTPN11	p.Q510H	8.77
HB15BA00697	SMC3	p.R381Q	2.63
HB15BA00697	PTPN11	p.T73I	4.54
HB15BA00697	PTPN11	p.S502A	1.36
HB15BA00697	NPM1	p.L287fs	32.26
HB15BA00697	KRAS	p.G12V	7.81
HB15BA00697	FLT3	p.D835Y	3.83
HB15BA00697	FLT3	p.D835A	16.24
HB15BA00697	DNMT3A	p.R882H	43.66
HB15BA00674	RUNX1	p.G421fs	64.57
HB15BA00669	WT1	p.A382fs	7.17
HB15BA00660	STAG2	p.L657fs	11.76
HB15BA00649	WT1	p.R370fs	51.29
HB15BA00649	EZH2	p.G648R	4.47
HB15BA00649	CSF3R	p.T618I	15.21
HB15BA00649	CEBPA	p.V314delinsSV	43.09
HB15BA00649	CEBPA	p.P23fs	45.61
HB15BA00643	PTPN11	p.E76Q	5.21
HB15BA00643	KIT	p.K509I	18.28
HB15BA00643	KIT	p.416_417del	2.04
HB15BA00621	TET2	p.S708X	72.76
HB15BA00621	PTPN11	p.T507K	28.03
HB15BA00621	PTPN11	p.P491S	8.72
HB15BA00621	NRAS	p.G12D	7.9
HB15BA00621	DNMT3A	p.R882H	43.87
HB15BA00617	NRAS	p.G13D	46.83
HB15BA00617	GATA2	p.G273fs	44.28
HB15BA00598	SRSF2	p.P95H	8.43
HB15BA00598	ASXL1	p.R1224T	47.08
HB15BA00559	NRAS	p.G13D	12.13
HB15BA00559	NPM1	p.L287fs	39.64
HB15BA00559	IDH2	p.R140Q	37.75
HB15BA00559	DNMT3A	p.R882C	41.87
HB15BA00451	TET2	p.K1321fs	1.54
HB15BA00451	TET2	p.G1695fs	47.75
HB15BA00423	SMC1A	p.R586W	26.42
HB15BA00262	NPM1	p.L287fs	51.13
HB15BA00262	DNMT3A	p.R882H	49.8
HB15BA00262	CALR	p.368_368del	51.64
HB15BA00261	U2AF1	p.S34Y	40.65
HB15BA00261	RUNX1	p.T312fs	37.24
HB15BA00261	IDH1	p.R132C	38.26
HB15BA00253	STAG2	p.Y331_V332delinsX	93.36
HB15BA00253	SRSF2	p.P95H	47.27
HB15BA00253	IDH2	p.R140Q	49.28
HB15BA00253	CEBPA	p.L246fs	56.82
HB15BA00253	CEBPA	p.K92fs	17.62
HB15BA00253	ASXL1	p.H630fs	38.65
HB15BA00204	CSF3R	p.S783fs	32.65
HB15BA00200	TP53	p.R156C	51.93
HB15BA00200	SRSF2	p.P95L	1.22
HB15BA00200	FLT3	p.V592A	28.57
HB15BA00200	CSF3R	p.S783fs	6.63
HB15BA00178	TET2	p.N837fs	43.9
HB15BA00178	TET2	p.E421X	45.17
HB15BA00178	SRSF2	p.P95L	35
HB15BA00178	RUNX1	p.Y480fs	12.09
HB15BA00178	NRAS	p.G12D	2.02
HB15BA00178	NPM1	p.L287fs	15.32
HB15BA00171	U2AF1	p.R156H	1.82
HB15BA00171	TET2	p.Q705X	10.29
HB15BA00171	IDH2	p.R140W	15.43
HB15BA00171	EZH2	p.Q470X	1.56
HB15BA00171	EZH2	p.G660R	6.75
HB15BA00158	NRAS	p.G13R	8.83
HB15BA00158	NRAS	p.G13D	12.59
HB15BA00158	DNMT3A	p.R882H	40.9
HB15BA00157	CEBPA	p.T98fs	33.65
HB15BA00157	CEBPA	p.K313delinsQK	39.42
HB15BA00151	NPM1	p.L287fs	43.96
HB15BA00151	FLT3	p.S451F	31.11
HB15BA00151	DNMT3A	p.R882C	48.13
HB15BA00146	TET2	p.N1260S	50.54
HB15BA00146	STAG2	p.Q167fs	89.47
HB15BA00146	FLT3	p.V592D	11.07
HB15BA00146	FLT3	p.D835A	17.73
HB15BA00120	KRAS	p.G12D	21.19
HB15BA00119	SRSF2	p.P95L	45.85
HB15BA00119	RUNX1	p.R204Q	23.93
HB15BA00119	NPM1	p.L287fs	22.88
HB15BA00119	IDH2	p.R140Q	45.71
HB15BA00119	FLT3	p.D835E	8.08
HB15BA00119	DNMT3A	p.R882C	45.68
HB15BA00112	NPM1	p.W290fs	38.73
HB15AN00270	PTEN	p.R234fs	44.13
HB15AN00266	NPM1	p.L287fs	31.15
HB15AN00266	DNMT3A	p.R882H	45.06
HB15AN00265	SRSF2	p.F57Y	29.07
HB15AN00265	IDH2	p.R140Q	42.92
HB15AN00265	CEBPA	p.T310fs	11.83
HB15AN00265	CEBPA	p.P180fs	29.41
HB15AN00264	WT1	p.A382fs	1.35
HB15AN00264	TET2	p.C1374S	44.41
HB15AN00264	NPM1	p.L287fs	50
HB15AN00264	FLT3	p.D835Y	45.34
HB15AN00264	DNMT3A	p.V895M	46.12
HB15AN00255	U2AF1	p.S34F	22.07
HB15AN00255	PTPN11	p.S502P	21.38
HB15AN00255	NPM1	p.L287fs	37.25
HB15AN00255	FLT3	p.D835Y	2.38
HB15AN00255	DNMT3A	p.R882H	46.41
HB15AN00249	NPM1	p.L287fs	31.67
HB15AN00249	FLT3	p.D839G	1.7
HB15AN00249	DNMT3A	p.W860R	42.38
HB15AN00249	CBL	p.R420Q	32.07
HB15AN00247	KIT	p.N822Y	24.57
HB15AN00247	KIT	p.N822K	13.68
HB15AN00243	NPM1	p.L287fs	35.09
HB15AN00243	IDH2	p.R140L	35.52
HB15AN00239	ZRSR2	p.Q142fs	1.07
HB15AN00239	NRAS	p.G12S	7.55
HB15AN00239	NRAS	p.G12D	1.32
HB15AN00239	NPM1	p.L287fs	45.45
HB15AN00239	DNMT3A	p.R882H	44.66
HB15AN00239	CEBPA	p.P23fs	6.19
HB15AN00238	STAT5B	p.T628S	40.07
HB15AN00238	SRSF2	p.P95H	42.78
HB15AN00238	RUNX1	p.R162K	76.58
HB15AN00238	ASXL1	p.Y591X	44.25
HB15AN00231	NRAS	p.G12D	2.99
HB15AN00231	KRAS	p.G12V	29.81
HB15AN00231	GATA2	p.R361H	30.51
HB15AN00231	GATA2	p.H380Q	36.36
HB15AN00227	NPM1	p.L287fs	51.02
HB15AN00227	IDH1	p.R132S	42.79
HB15AN00219	CEBPA	p.K313delinsQK	45.83
HB15AN00219	CEBPA	p.F31fs	27.56
HB15AN00214	CEBPA	p.Q305delinsLQ	36.55
HB15AN00214	CEBPA	p.C56fs	33.65
HB15AN00213	CSF3R	p.T640N	41.96
HB15AN00213	CEBPA	p.Q305P	46.62
HB15AN00213	CEBPA	p.P23fs	40.82
HB15AN00205	NRAS	p.G12D	41.01
HB15AN00205	IDH2	p.R172K	39.9
HB15AN00205	BCOR	p.Q1399X	38.45
HB15AN00184	PTPN11	p.F71L	8.65
HB15AN00184	NPM1	p.L287fs	48.47
HB15AN00184	DNMT3A	p.R882H	45.71
HB15AN00180	U2AF1	p.Q157P	31.97
HB15AN00180	IDH1	p.R132C	30.82
HB15AN00178	TET2	p.N515fs	42.86
HB15AN00178	JAK2	p.V617F	25.21
HB15AN00178	CEBPA	p.P23fs	39.42
HB15AN00178	CEBPA	p.313_313del	49.12
HB15AN00174	JAK2	p.V617F	48.85
HB15AN00170	TP53	p.H193R	38.92
HB15AN00165	WT1	p.T377fs	10.1
HB15AN00165	RUNX1	p.S100F	27.3
HB15AN00165	RUNX1	p.R207W	45.07
HB15AN00165	CBL	p.L380P	50.2
HB15AN00163	TP53	p.C238Y	93.14
HB15AN00163	NRAS	p.G13D	17.95
HB15AN00163	NRAS	p.G12D	11.33
HB15AN00163	DNMT3A	p.P580fs	53.69
HB15AN00160	NRAS	p.G13V	28.65
HB15AN00160	GATA2	p.A318T	33.23
HB15AN00160	CEBPA	p.P97fs	47.16
HB15AN00160	CEBPA	p.313_313del	44.57
HB15AN00143	TET2	p.E846fs	80.12
HB15AN00143	NPM1	p.L287fs	39.8
HB15AN00143	DNMT3A	p.R882H	49.12
HB15AN00142	TET2	p.Q1545X	40.8
HB15AN00142	TET2	p.K1197E	38.65
HB15AN00142	ASXL1	p.L775X	42.08
HB15AN00098	WT1	p.S381fs	38.35
HB15AN00093	KRAS	p.G12V	41.49
HB15AN00093	DNMT3A	p.R882H	46.98
HB15AN00086	WT1	p.A382fs	30.14
HB15AN00086	NRAS	p.G13V	24.2
HB15AN00068	SF3B1	p.K700E	47.05
HB15AN00067	NRAS	p.G12A	38.95
HB15AN00058	TET2	p.E1151X	46.81
HB15AN00054	IDH2	p.R172K	43.03
HB15AN00049	TP53	p.R175H	84.88
HB15AN00049	TP53	p.R175H	78.03
HB15AN00042	NPM1	p.L287fs	37.04
HB15AN00030	NRAS	p.G13D	46.68
HB15AN00020	IDH1	p.R132C	35.82
HB15AN00020	FLT3	p.D835Y	37.87
HB15AN00020	DNMT3A	p.Y536X	40.87
HB15AN00020	DNMT3A	p.G707fs	43.2
HB15AN00020	BCOR	p.P903fs	44.53
HB15AN00008	ASXL1	p.H630fs	35.24
HB15AN00001	WT1	p.R370fs	19.09
HB15AN00001	WT1	p.R369R	51.68
HB15AN00001	DNMT3A	c.1668-2A>C	40.91
D132963	KIT	p.P37fs	0.64
D132963	RUNX1	p.Q370fs	23.96
D132963	TET2	p.K201fs	19.56
D132963	ASXL1	p.F548fs	19.53
D132963	NF1	p.L2302fs	0.91
D132963	CEBPA	p.P78delinsHPP	50
D132968	KIT	p.P37fs	0.41
D132968	FLT3	p.K602	1.29
D132968	FLT3	p.L601	16.2
D132968	WT1	p.P266fs	2.55
D132968	FLT3	c.1744_1745insCCGGCTCCTCAGATAATGAGTACTTCTA	1.92
D132968	RUNX1	p.A302fs	40.77
D132983	U2AF1	p.216_218del	0.87
D132983	CEBPA	p.A101fs	38
D132994	NPM1	p.L258fs	21.5
D132966	KIT	p.P37fs	0.55
D132966	ETV6	p.L116fs	36.72
D132966	ETV6	p.L116fs	37.66
D132966	KDM6A	p.T759fs	0.63
D132966	ASXL1	p.G643fs	2.49
D132959	FLT3	c.1728_1729insCAGATGGTACAGGTGACCGGCTCCTCAG	12.53
D132959	KIT	p.P37fs	0.58
D132959	FLT3	c.1737_1738insTCAGATGGTACAGGTGACCGGCTCCTCA	1.13
D132959	FLT3	c.1754_1755insTCAGATGGTACAGGTGACCGGCTCCTCA	1.09
D132959	NF1	p.R2692fs	11.98
D132959	FLT3	c.1758_1759insTCAGATGGTACAGGTGACCGGCTCCTCA	1.01
D132959	FLT3	c.1793_1794insTCAGATGGTACAGGTGACCGGCTCCTCA	10.17
D132959	FLT3	c.1801_1802insAGATGGTACAGGTGACCGGCTCCTCAGA	1.18
D132959	NPM1	p.L258fs	50
D132959	NF1	p.A2694fs	7.8
D132959	ASXL1	p.G643fs	3.94
D132846	KIT	p.D5	2.43
D132846	TET2	p.Q1553fs	37.86
D133009	FLT3	c.1779_1780insTTGATTTCAGAGAATATGAATATGATCT	1.07
D133009	FLT3	c.1817_1818insTTGATTTCAGAGAATATGAATATGATCT	1.07
D133009	FLT3	c.1796_1797insTTGATTTCAGAGAATATGAATATGATCT	1.08
D133009	FLT3	c.1798_1799insTTGATTTCAGAGAATATGAATATGATCT	1.11
D133009	FLT3	c.1813_1814insTTGATTTCAGAGAATATGAATATGATCT	1.31
D133009	FLT3	c.1821_1822insTTGATTTCAGAGAATATGAATATGATCT	1.09
D133009	NPM1	p.L258fs	38.89
D133009	FLT3	c.1794_1795insTTGATTTCAGAGAATATGAATATGATCT	1.3
D133009	FLT3	c.1822_1823insTTGATTTCAGAGAATATGAATATGATCT	24.42
D133009	CEBPA	p.P78delinsHPP	100
D133009	FLT3	c.1705_1773GTAGAAGTACTCATTATCTGAGGAGCCGGTC	2.74
D133009	ASXL1	p.G643fs	3.93
D133009	FLT3	c.1819_1820insTTGATTTCAGAGAATATGAATATGATCT	1.09
D133009	FLT3	c.1805_1806insTTGATTTCAGAGAATATGAATATGATCT	1.11
D133009	FLT3	c.1812_1813insTTGATTTCAGAGAATATGAATATGATCT	1.3
D132957	ASXL1	p.G642fs	43.62
D132957	RAD21	p.I463fs	33.62
D132957	CEBPA	p.N188delinsKGH	0.46
D132960	KDM6A	p.P580fs	81.12
D132960	ASXL1	p.G643fs	3.35
D132864	TET2	p.K1004fs	1.22
D132844	WT1	p.A365fs	34.34
D132073	ASXL1	p.G643fs	3.48
D132850	KRAS	p.A11fs	0.92
D132850	RUNX1	p.H377fs	38.1
D132850	KRAS	p.A11fs	0.94
D132850	WT1	p.R353fs	12.25
D132865	KIT	p.S38fs	0.73
D132865	TET2	p.E692fs	44.68
D132865	TET2	p.L1244fs	49.7
D132865	EZH2	p.N102fs	2.13
D132855	TET2	p.1375_1376del	1.05
D132855	DNMT3A	p.L450fs	34.92
D132855	STAG2	p.I524fs	35.1
D132982	ASXL1	p.G643fs	3.26
D132980	NF1	p.R2692fs	5.68
D132980	CEBPA	p.P78delinsHPP	33.33
D132980	ASXL1	p.G643fs	2.58
D132979	IKZF1	p.M251fs	1.22
D132979	IKZF1	p.K118fs	1.01
D132979	CEBPA	p.F112fs	42.75
D132979	ASXL1	p.G643fs	3.02
D133002	ASXL1	p.G643fs	3.15
D132969	IKZF1	p.A211fs	1.01
D132969	ASXL1	p.G643fs	3.56
D132969	CEBPA	p.S52fs	47.37
D132981	KIT	p.P37fs	0.81
D132981	CEBPA	p.F117fs	45.05
D132981	CEBPA	p.G131fs	37.88
D132975	FLT3	p.E598	3.84
D132975	FLT3	p.E598	7.28
D132975	CEBPA	p.G71fs	42.42
D132849	ETV6	p.D343fs	2.9
D132849	KIT	p.P37fs	0.6
D132849	CEBPA	p.P78delinsHPP	30
D132849	ASXL1	p.G643fs	4.05
D132849	ETV6	p.E153fs	2.15
D132851	DNMT3A	p.L450fs	3.12
D132851	CEBPA	p.195_197del	27.43
D132851	CEBPA	p.P58fs	22.5
D132851	SF3B1	p.M867fs	1.45
D132851	CEBPA	p.P78delinsHPP	53.33
HB15AN00016	-	-	-
HB15AN00037	-	-	-
YB15AN00007	-	-	-
HB15AN00011	-	-	-
HB15AN00022	-	-	-
HB15AN00034	-	-	-
HB15AN00081	-	-	-
HB15AN00085	-	-	-
HB15JXBA00062	-	-	-
HB15AN00103	-	-	-
HB15BA00117	-	-	-
HB15BA00167	-	-	-
